# Supplementary material for: Structural Diversity, XAS and Magnetism of Copper(II)-Nickel(II) Heterometallic Complexes Based on the [Ni(NCS)6]4− Unit
Source: Materials (Basel). 2023 Jan 11;16(2):731. doi: 10.3390/ma16020731 (PMC9861906; doi:10.3390/ma16020731)
Supplement: Supplementary file 1 [file materials-16-00731-s001.zip]

Archive with 1 entries (1 files):
- materials-2139986-supplementary.pdf
